# Supplementary material for: Silkworm SOCS2 Differentially Promotes Multiple Steps of BmNPV Proliferation and Modulates the mRNA Expression of SOCS-STAT Network Components
Source: Insects. 2026 May 15;17(5):503. doi: 10.3390/insects17050503 (PMC13206853; doi:10.3390/insects17050503)
Supplement: Supplementary file 1 [file insects-17-00503-s001.zip]

Archive with 1 entries (1 files):
- insects-4304567-supplementary.pdf
